# Supplementary material for: Comparison of Surgically Induced Astigmatism Between Baerveldt Glaucoma Implant Surgery and Trabeculectomy: A Retrospective Cohort Study
Source: J Clin Med. 2026 Feb 20;15(4):1620. doi: 10.3390/jcm15041620 (PMC12941822; doi:10.3390/jcm15041620)
Supplement: Supplementary file 1 [file jcm-15-01620-s001.zip]

Archive with 1 entries (1 files):
- jcm-4128805-supplementary.pdf
